# Supplementary material for: N-Glycan Isomer Differentiation by Zero Flow Capillary Electrophoresis Coupled to Mass Spectrometry
Source: Anal Chem. 2022 Sep 13;94(38):12954–9. doi: 10.1021/acs.analchem.2c02840 (PMC9523619; doi:10.1021/acs.analchem.2c02840)
Supplement: Supplementary file 2 — ac2c02840_si_002.xlsx [file ac2c02840_si_002.xlsx]

## Sheet: TitlePage
Supporting Information II: Table S3
Supporting Table S3: Overview of the human plasma glycoforms detected by the CE-ESI-MS platform.

## Sheet: Table S3
Supporting Table S3. Overview of the human plasma glycoforms detected by the CE-ESI-MS platform. In total, 208 N-glycan compositions were identified of which 29 were confirmed with MS/MS. Unique monosaccharide composition was found for 135 N-glycans, inlcuding sialic acid derivatization. From these 135 compositions, 57 N-glycans showed isomeric separation. When MS/MS was unavailable confirmation …
	Composition		Isomer number	Migration time (min)	Electropherogram	MS2	[M+H]+	Observed	m/z error	ppm error	[M+2H]2+	Observed	m/z error	ppm error	[M+3H]3+	Observed	m/z error	ppm error	[M+4H]4+	Observed	m/z error	ppm error
1		H3N3	1	64.2			1247.48				624.243	624.25	0.00657309	10.5297	416.498				312.625
2		H3N3	2	64.7			1247.48				624.243	624.25	0.00647309	10.3695	416.498				312.625
3		H5N2	1	66.3			1368.51	1368.52	0.0116479	8.51138	684.756	684.764	0.00783593	11.4434	456.84				342.882
4		H3N3F1	1	66.5			1393.54				697.272	697.282	0.00991869	14.225	465.184				349.14
5		H3N3F1	2	67.1			1393.54				697.272	697.282	0.0100187	14.3684	465.184				349.14
6		H4N3	1	67.4			1409.53				705.27	705.275	0.00556138	7.88547	470.515				353.138
7		H4N3	2	67.7			1409.53				705.27	705.275	0.00536138	7.60189	470.515				353.138
8		H4N3	3	68.8			1409.53				705.27	705.279	0.00946138	13.4153	470.515				353.138
9		H3N4	1	68.6			1450.56				725.783	725.791	0.00788683	10.8667	484.191				363.395
10		H6N2	1	68.7			1530.56	1530.56	0.00552445	3.60944	765.783	765.794	0.0109242	14.2654	510.858				383.395
11		H6N2	2	69.2			1530.56	1530.57	0.0119244	7.79092	765.783	765.794	0.0111242	14.5266	510.858				383.395
12		H4N3F1	1	69.6			1555.59				778.298	778.306	0.00710698	9.13144	519.201				389.653
13		H4N3F1	2	70.8			1555.59				778.298	778.31	0.011207	14.3993	519.201				389.653
14		H3N3S2,61	1	70.1			1566.61				783.806	783.814	0.00721478	9.20479	522.873				392.407
15		H3N3S2,61	2	71.6			1566.61				783.806	783.814	0.00761478	9.71512	522.873				392.407
16		H5N3	1	70.2			1571.58				786.296	786.305	0.00894967	11.3821	524.533				393.652
17		H5N3	2	71			1571.58				786.296	786.305	0.00944967	12.018	524.533				393.652
18		H3N4F1	1	70.6		x	1596.62	1596.63	0.00884087	5.53725	798.812	798.821	0.00883243	11.057	532.877	532.882	0.00546296	10.2518	399.91
19		H4N4	1	71.8			1612.61	1612.63	0.0148262	9.19394	806.809	806.818	0.00887512	11.0003	538.209	538.215	0.00662475	12.3089	403.908
20		H4N4	2	72.1			1612.61				806.809	806.82	0.0105751	13.1073	538.209				403.908
21		H3N5	1	69.7			1653.64				827.322	827.331	0.00820057	9.91218	551.884				414.165
22		H7N2	1	71.3			1692.61	1692.62	0.014101	8.33094	846.809	846.82	0.0109125	12.8866	564.875				423.908
23		H7N2	2	71.9			1692.61	1692.63	0.020201	11.9348	846.809	846.82	0.0107125	12.6504	564.875				423.908
24		H4N3S2,31	1	73.3			1699.64				850.325	850.335	0.00956092	11.2438	567.219				425.666
25		H4N3S2,31	2	73.5			1699.64				850.325	850.335	0.00956092	11.2438	567.219				425.666
26		H4N3S2,31	3	74.9			1699.64				850.325	850.335	0.00956092	11.2438	567.219				425.666
27		H5N3F1	1	72.1			1717.64				859.325	859.335	0.0103953	12.097	573.219				430.166
28		H5N3F1	2	72.9			1717.64				859.325	859.335	0.0102953	11.9807	573.219				430.166
29		H4N3S2,61	1	73.1			1728.66				864.833	864.84	0.00690307	7.98197	576.891				432.92
30		H4N3S2,61	2	73.8			1728.66				864.833	864.84	0.00690307	7.98197	576.891				432.92
31		H6N3	1	72.2			1733.64				867.322	867.33	0.00763797	8.80637	578.551				434.165
32		H6N3	2	73.5			1733.64	1733.64	0.00185193	1.06823	867.322	867.331	0.00843797	9.72875	578.551				434.165
33		H3N4S2,31	1	73.8			1740.67				870.839	870.845	0.00598637	6.87426	580.895				435.923
34		H3N4S2,31	2	74.3			1740.67				870.839	870.845	0.00608637	6.98909	580.895				435.923
35		H4N4F1	1	72.7			1758.67				879.838	879.847	0.00892072	10.1391	586.895				440.423
36		H4N4F1	2	73.6		x	1758.67	1758.69	0.0175174	9.96063	879.838	879.847	0.00882072	10.0254	586.895	586.903	0.00865515	14.7474	440.423
37		H4N4F1	3	74		x	1758.67	1758.69	0.0174174	9.90377	879.838	879.847	0.00882072	10.0254	586.895				440.423
38		H5N4	1	71.5			1774.66	1774.68	0.0162028	9.13008	887.836	887.844	0.00846341	9.53264	592.226				444.421
39		H5N4	2	73.7			1774.66				887.836	887.844	0.00806341	9.0821	592.226				444.421
40		H5N4	3	74			1774.66				887.836	887.848	0.0127634	14.3759	592.226				444.421
41		H5N4	4	74.9		x	1774.66	1774.69	0.0220028	12.3983	887.836	887.844	0.00806341	9.0821	592.226	592.234	0.00781694	13.1993	444.421
42		H3N5F1	1	71.7			1799.7	1799.72	0.0212683	11.8177	900.351	900.361	0.00924617	10.2695	600.57	600.579	0.00913878	15.2168	450.679
43		H4N5	1	72.3			1815.69				908.349	908.358	0.00918886	10.116	605.902	605.909	0.00700058	11.554	454.678
44		H4N5	2	72.9			1815.69				908.349	908.357	0.00808886	8.90502	605.902				454.678
45		H4N3F1S2,31	1	77			1845.7				923.354	923.364	0.00960652	10.4039	615.905				462.181
46		H8N2	1	73.8			1854.66	1854.69	0.0220776	11.9038	927.835	927.845	0.00980081	10.5631	618.893				464.421
47		H8N2	2	74.4		x	1854.66	1854.69	0.0249776	13.4675	927.835	927.845	0.00980081	10.5631	618.893				464.421
48		H8N2	3	75			1854.66	1854.69	0.0248776	13.4135	927.835	927.845	0.00970081	10.4553	618.893				464.421
49		H5N3S2,31	1	75.4			1861.7				931.352	931.36	0.00864921	9.28673	621.237				466.179
50		H5N3S2,31	2	76.9			1861.7				931.352	931.36	0.00844921	9.07199	621.237				466.179
51		H4N3F1S2,61	1	75.8			1874.72				937.862	937.87	0.00764867	8.15543	625.577				469.435
52		H6N3F1	1	75.1			1879.7				940.351	940.358	0.00628357	6.68215	627.237				470.679
53		H5N3S2,61	1	75.8			1890.71	1890.72	0.0113587	6.00764	945.859	945.868	0.00829136	8.76595	630.909				473.433
54		H4N4S2,31	1	76.4			1902.72				951.865	951.875	0.0101747	10.6892	634.912				476.436
55		H4N4S2,31	2	77			1902.72				951.865	951.871	0.00607466	6.38185	634.912				476.436
56		H4N4S2,31	3	78			1902.72				951.865	951.876	0.0107747	11.3195	634.912				476.436
57		H4N4F2	1	73.6			1904.73				952.867	952.878	0.0107663	11.2989	635.581				476.937
58		H5N4F1	1	75.5			1920.72				960.865	960.874	0.00910902	9.48002	640.912				480.936
59		H5N4F1	2	75.9			1920.72				960.865	960.877	0.012609	13.1226	640.912				480.936
60		H5N4F1	3	76.6		x	1920.72	1920.74	0.014494	7.54614	960.865	960.878	0.013609	14.1633	640.912	640.92	0.00824734	12.8681	480.936
61		H4N4S2,61	1	76.8		x	1931.74				966.373	966.384	0.0116168	12.021	644.584	644.592	0.00815254	12.6477	483.69
62		H6N4	1	74.6			1936.72				968.862	968.871	0.00875171	9.03297	646.244				484.935
63		H4N5F1	1	74			1961.75	1961.77	0.0190449	9.70814	981.378	981.389	0.0107345	10.9382	654.588	654.596	0.00853098	13.0326	491.193
64		H4N5F1	2	74.8			1961.75				981.378	981.389	0.0108345	11.0401	654.588				491.193
65		H5N5	1	74.5			1977.74				989.375	989.386	0.0106772	10.7918	659.919				495.191
66		H5N5	2	75.4			1977.74				989.375	989.386	0.0105772	10.6907	659.919	659.929	0.00969277	14.6878	495.191
67		H5N3F1S2,31	1	79.1			2007.75				1004.38	1004.39	0.0100948	10.0508	669.923				502.694
68		H9N2	1	76			2016.72				1008.86	1008.87	0.0094891	9.40574	672.91				504.935
69		H9N2	2	77.3			2016.72				1008.86	1008.88	0.0138891	13.7671	672.91				504.935
70		H6N3S2,31	1	77.6			2023.75				1012.38	1012.39	0.0125375	12.3842	675.254				506.693
71		H6N3S2,31	2	79.3			2023.75				1012.38	1012.39	0.0124375	12.2854	675.254				506.693
72		H5N3F1S2,61	1	77.8			2036.77				1018.89	1018.9	0.00953696	9.36016	679.595				509.948
73		H4N4F1S2,31	1	78.3			2048.78				1024.89	1024.9	0.0107203	10.4599	683.598				512.951
74		H4N4F1S2,31	2	80			2048.78				1024.89	1024.91	0.0132203	12.8992	683.598				512.951
75		H6N3S2,61	1	77.7			2052.76				1026.89	1026.9	0.00987965	9.62098	684.926				513.946
76		H6N3S2,61	2	78.1			2052.76				1026.89	1026.9	0.00987965	9.62098	684.926				513.946
77		H6N3S2,61	3	78.2			2052.76				1026.89	1026.9	0.00987965	9.62098	684.926				513.946
78		H5N4S2,31	1	79.3			2064.78				1032.89	1032.9	0.010763	10.4202	688.93	688.939	0.00911664	13.233	516.949
79		H5N4S2,31	2	80.7		x	2064.78				1032.89	1032.9	0.010263	9.93614	688.93	688.939	0.00881664	12.7976	516.949
80		H4N4F1S2,61	1	78.8			2077.8				1039.4	1039.41	0.00826241	7.9492	693.27	693.278	0.00808294	11.6591	520.204
81		H6N4F1	1	78.5			2082.77				1041.89	1041.91	0.0148973	14.2983	694.93				521.449
82		H5N4S2,61	1	79.7		x	2093.79				1047.4	1047.41	0.0156051	14.8989	698.602	698.611	0.00974473	13.9489	524.203
83		H4N5S2,31	1	77.2			2105.8				1053.4	1053.41	0.0070884	6.72904	702.605				527.206
84		H4N5S2,31	2	79.7			2105.8				1053.4	1053.41	0.0094884	9.00737	702.605	702.611	0.00510027	7.25908	527.206
85		H4N5F2	1	75.8			2107.81				1054.41	1054.41	0.00808007	7.66314	703.274	703.279	0.00516138	7.33907	527.707
86		H5N5F1	1	76.1			2123.8				1062.4	1062.42	0.0112228	10.5635	708.605				531.706
87		H5N5F1	2	77		x	2123.8				1062.4	1062.41	0.0107228	10.0929	708.605	708.615	0.00962317	13.5804	531.706
88		H5N5F1	3	79.6			2123.8				1062.4	1062.41	0.0104228	9.81054	708.605	708.615	0.00932317	13.1571	531.706
89		H4N5S2,61	1	76.9			2134.82				1067.91	1067.93	0.0133305	12.4828	712.277	712.288	0.0103284	14.5005	534.46
90		H4N5S2,61	2	77.6			2134.82				1067.91	1067.92	0.00803055	7.51986	712.277	712.283	0.00602836	8.46351	534.46
91		H6N5	1	77			2139.8				1070.4	1070.41	0.00796545	7.44155	713.937	713.945	0.00828496	11.6046	535.705
92		H6N5	2	80.3			2139.8				1070.4	1070.41	0.0125654	11.739	713.937	713.945	0.00788496	11.0443	535.705
93		H10N2	1	79			2178.77				1089.89	1089.9	0.0131774	12.0906	726.928				545.448
94		H6N3F1S2,61	1	79.7			2198.82				1099.91	1099.93	0.0107252	9.75098	733.612				550.461
95		H5N4F1S2,31	1	80.9			2210.83				1105.92	1105.93	0.0108086	9.77336	737.616	737.624	0.00764704	10.3672	553.464
96		H5N4F1S2,31	2	81.8			2210.83				1105.92	1105.93	0.0107086	9.68293	737.616	737.626	0.00984704	13.3498	553.464
97		H5N4F1S2,31	3	82.3			2210.83				1105.92	1105.93	0.0105086	9.50209	737.616	737.626	0.010147	13.7565	553.464
98		H4N7	1	81.4			2221.85				1111.43	1111.44	0.00901634	8.11239	741.288				556.218
99		H5N4F1S2,61	1	81.3		x	2239.85				1120.43	1120.44	0.0107507	9.59517	747.288	747.298	0.0105751	14.1514	560.718
100		H4N5F1S2,31	1	79.1			2251.86				1126.43	1126.44	0.005834	5.17918	751.291				563.72
101		H6N4S2,61	1	81.3			2255.84				1128.43	1128.43	0.00859339	7.61538	752.619	752.629	0.00953693	12.6716	564.716
102		H5N5S2,31	1	79.7			2267.85				1134.43	1134.45	0.0143767	12.673	756.623				567.719
103		H5N5F2	1	78.8			2269.86				1135.43	1135.44	0.0116684	10.2766	757.291	757.301	0.00935357	12.3514	568.22
104		H5N5F2	2	81.3			2269.86				1135.43	1135.45	0.0120684	10.6289	757.291	757.301	0.00975357	12.8796	568.22
105		H4N5F1S2,61	1	78.8			2280.88				1140.94	1140.96	0.0144761	12.6879	760.963	760.975	0.0112588	14.7954	570.974
106		H4N5F1S2,61	2	79.5			2280.88				1140.94	1140.95	0.0120761	10.5844	760.963	760.973	0.00965876	12.6928	570.974
107		H6N5F1	1	81.3			2285.85				1143.43	1143.44	0.013811	12.0786	762.623	762.628	0.00491536	6.44534	572.219
108		H5N5S2,61	1	80			2296.87				1148.94	1148.95	0.0119188	10.3738	766.295	766.305	0.00982056	12.8156	574.973
109		H5N4S2,32	1	83			2354.89				1177.95	1177.96	0.0167625	14.2303	785.634	785.644	0.0100163	12.7494	589.477
110		H5N4S2,32	2	83.9			2354.89				1177.95	1177.96	0.0112625	9.56112	785.634	785.644	0.0100163	12.7494	589.477
111		H5N4S2,32	3	85			2354.89				1177.95	1177.96	0.0118625	10.0705	785.634	785.643	0.00931633	11.8584	589.477
112		H8N3S2,61	1	82.8			2376.87				1188.94	1188.95	0.0117562	9.888	792.961				594.973
113		H5N4S2,31S2,61	1	83.3		x	2383.9				1192.45	1192.47	0.0111046	9.31242	795.306	795.315	0.00974442	12.2524	596.731
114		H5N4S2,31S2,61	2	84.2		x	2383.9				1192.45	1192.47	0.0114046	9.564	795.306	795.316	0.0100444	12.6296	596.731
115		H5N4S2,62	1	83.7		x	2412.92				1206.96	1206.97	0.0120468	9.98107	804.977	804.988	0.0103725	12.8855	603.985
116		H5N5F1S2,61	1	81.6			2442.93				1221.97	1221.98	0.0124644	10.2003	814.981	814.99	0.00965096	11.8419	611.487
117		H5N4S2,62Ac1	1	83.9			2454.93				1227.97	1227.98	0.0105218	8.56845	818.981	818.99	0.00878919	10.7319	614.487
118		H6N5S2,61	1	84.2			2458.92				1229.97	1229.98	0.0128071	10.4126	820.312	820.322	0.00931275	11.3527	615.486
119		H5N4F1S2,32	1	86.3			2500.94				1250.98	1250.99	0.0122081	9.75885	834.32	834.329	0.00914673	10.9631	625.992
120		H5N4F1S2,31S2,61	1	85.4			2529.96				1265.48	1265.49	0.0110502	8.73203	843.992	844	0.00867482	10.2783	633.245
121		H6N4S2,31S2,61	1	85.6			2545.95				1273.48	1273.49	0.0128929	10.1242	849.323	849.332	0.00873662	10.2866	637.244
122		H5N4F1S2,62	1	85		x	2558.98				1279.99	1280	0.0117924	9.21286	853.663	853.673	0.00930292	10.8976	640.499
123		H6N4S2,62	1	84.9			2574.97				1287.99	1288	0.0153351	11.9062	858.995	859.004	0.00906471	10.5527	644.498
124		H6N5F1S2,31	1	85.6			2575.97				1288.49	1288.5	0.0145106	11.2617	859.327	859.338	0.0116151	13.5165	644.747
125		H5N5S2,31S2,61	1	86.3			2586.98				1293.99	1294.01	0.0166184	12.8427	862.999	863.011	0.0122203	14.1602	647.501
126		H6N5F1S2,61	1	83			2604.98				1302.99	1303	0.00995273	7.63835	868.998	869.011	0.0122432	14.0888	652.001
127		H6N5F1S2,61	2	84.9			2604.98				1302.99	1303.01	0.0118527	9.09653	868.998	869.008	0.00914315	10.5215	652.001
128		H6N5F1S2,61	3	85.6			2604.98				1302.99	1303.01	0.0137527	10.5547	868.998	869.008	0.00954315	10.9818	652.001
129		H5N5S2,62	1	84.1			2616				1308.5	1308.51	0.00676052	5.16661	872.67	872.678	0.00704835	8.07676	654.755
130		H5N5S2,62	2	85.6			2616				1308.5				872.67	872.677	0.00664835	7.61839	654.755
131		H5N4F2S2,31S2,61	1	86.3			2676.02				1338.51	1338.53	0.0169958	12.6976	892.677	892.686	0.00810522	9.07968	669.76
132		H5N5F1S2,32	1	86.3			2704.02				1352.52	1352.52	0.00912183	6.74434	902.013				676.761
133		H6N5S2,32	1	88.1			2720.02				1360.51	1360.53	0.0154645	11.3667	907.345	907.354	0.00938435	10.3427	680.76
134		H6N5S2,32	2	89.1			2720.02				1360.51	1360.53	0.0187645	13.7922	907.345	907.355	0.0101843	11.2243	680.76
135		H5N5F1S2,31S2,61	1	85			2733.04				1367.02	1367.04	0.016664	12.19	911.685	911.692	0.00705065	7.73365	684.015
136		H5N5F1S2,31S2,61	2	85.5			2733.04				1367.02	1367.04	0.012664	9.26391	911.685	911.69	0.00545065	5.97866	684.015
137		H6N5S2,31S2,61	1	87.6			2749.03				1375.02	1375.03	0.0123067	8.95017	917.016	917.027	0.0103124	11.2457	688.014
138		H6N5S2,31S2,61	2	88.4		x	2749.03				1375.02	1375.03	0.0116067	8.44108	917.016	917.026	0.00951244	10.3733	688.014
139		H5N5F1S2,62	1	85.3		x	2762.05				1381.53	1381.54	0.0139061	10.0657	921.356	921.367	0.0101787	11.0476	691.269
140		H6N5S2,62	1	86.9			2778.05				1389.53	1389.54	0.0106488	7.66361	926.688	926.698	0.00974054	10.5111	695.268
141		H6N5S2,62	2	87.9			2778.05				1389.53	1389.54	0.0101488	7.30378	926.688	926.697	0.00924054	9.97158	695.268
142		H6N5S2,62	3	89.6			2778.05				1389.53				926.688	926.697	0.00864054	9.32411	695.268
143		H5N5F1S2,62Ac1	1	85.5			2804.07				1402.54				935.36	935.369	0.00899541	9.61706	701.772
144		H6N6F1S2,61	1	85.4			2808.06				1404.53				936.692	936.7	0.00811898	8.66772	702.771
145		H7N6S2,61	1	87.6			2824.06				1412.53	1412.55	0.0204092	14.4486	942.023	942.035	0.0113808	12.0812	706.769
146		H6N5F1S2,32	1	89.3			2866.08				1433.54	1433.55	0.0119101	8.30818	956.03	956.04	0.00991475	10.3707	717.275
147		H6N5F1S2,32	2	90.1			2866.08				1433.54				956.03	956.042	0.0118147	12.3581	717.275
148		H6N5F1S2,31S2,61	1	89.1			2895.09				1448.05	1448.07	0.0155523	10.7401	965.702	965.712	0.00924284	9.57111	724.529
149		H7N5S2,31S2,61	1	89.6			2911.09				1456.05	1456.06	0.016995	11.672	971.034	971.043	0.00940464	9.68518	728.527
150		H6N5F1S2,62	1	86.4			2924.11				1462.56	1462.58	0.0181944	12.4401	975.374	975.383	0.00857094	8.78734	731.782
151		H6N5F1S2,62	2	88			2924.11				1462.56	1462.58	0.0181944	12.4401	975.374	975.384	0.00977094	10.0176	731.782
152		H6N5F1S2,62	3	89			2924.11				1462.56	1462.57	0.0171944	11.7564	975.374	975.385	0.0104709	10.7353	731.782
153		H7N6F1S2,61	1	88.6			2970.11				1485.56	1485.57	0.0124548	8.38388	990.709	990.718	0.00911117	9.19662	743.284
154		H6N5S2,33	1	91			3010.13				1505.57				1004.05	1004.06	0.010184	10.143	753.288
155		H6N5S2,33	2	91.7			3010.13				1505.57	1505.58	0.0106641	7.08308	1004.05	1004.06	0.010184	10.143	753.288
156		H6N5S2,33	3	92.7			3010.13				1505.57	1505.58	0.0145641	9.67346	1004.05	1004.06	0.00928404	9.24661	753.288
157		H6N5S2,32S2,61	1	91.4		x	3039.15				1520.08	1520.09	0.0143062	9.4115	1013.72	1013.73	0.0104121	10.2712	760.542
158		H6N5S2,32S2,61	2	92		x	3039.15				1520.08	1520.09	0.0140062	9.21414	1013.72	1013.73	0.0109121	10.7644	760.542
159		H6N5S2,31S2,62	1	90.4			3068.16				1534.58	1534.6	0.0142483	9.28483	1023.39	1023.4	0.0110402	10.7879	767.796
160		H6N5S2,31S2,62	2	91.6		x	3068.16				1534.58	1534.6	0.0124483	8.11187	1023.39	1023.4	0.0116402	11.3742	767.796
161		H6N5S2,63	1	89.4			3097.18				1549.09				1033.06	1033.07	0.00996833	9.64929	775.05
162		H6N5S2,63	2	90.9		x	3097.18				1549.09	1549.11	0.0138905	8.96686	1033.06	1033.07	0.0112683	10.9077	775.05	775.058	0.00795725	10.2668
163		H7N6S2,31S2,61	1	91.2			3114.17				1557.59	1557.6	0.0148087	9.50746	1038.73	1038.74	0.0108805	10.4748	779.297
164		H7N6S2,31S2,61	2	92			3114.17				1557.59	1557.61	0.0204087	13.1028	1038.73	1038.74	0.0128805	12.4002	779.297
165		H6N6F1S2,62	1	90.9			3127.19				1564.1				1043.07	1043.08	0.00794677	7.61865	782.552
166		H7N6S2,62	1	90.4			3143.18				1572.09				1048.4	1048.41	0.0125086	11.9311	786.551
167		H7N6S2,62	2	91.3			3143.18				1572.09	1572.11	0.0134508	8.556	1048.4	1048.41	0.00980856	9.35575	786.551
168		H6N5F1S2,33	1	92.6			3156.19				1578.6	1578.62	0.0199097	12.6122	1052.73	1052.75	0.0113144	10.7477	789.803
169		H6N5F1S2,33	2	93.6			3156.19				1578.6	1578.62	0.0231097	14.6394	1052.73	1052.75	0.0155144	14.7373	789.803
170		H6N5F1S2,32S2,61	1	92			3185.2				1593.11	1593.12	0.0118518	7.43944	1062.41	1062.42	0.0105425	9.92326	797.056
171		H6N5F1S2,32S2,61	2	92.6			3185.2				1593.11	1593.12	0.0148518	9.32255	1062.41	1062.42	0.0116425	10.9587	797.056
172		H6N5F1S2,32S2,61	3	92.8			3185.2				1593.11	1593.12	0.0148518	9.32255	1062.41	1062.42	0.0116425	10.9587	797.056
173		H6N5F1S2,31S2,62	1	92.3		x	3214.22				1607.61	1607.63	0.0166939	10.3843	1072.08	1072.09	0.0113706	10.6062	804.31
174		H7N6F1S2,32	1	92.4			3231.21				1616.11				1077.74	1077.76	0.0154828	14.3659	808.558
175		H6N5F1S2,63	1	91.8			3243.23				1622.12	1622.13	0.0108361	6.6802	1081.75	1081.76	0.0150987	13.9577	811.564
176		H7N6F1S2,31S2,61	1	92			3260.22				1630.62				1087.41	1087.42	0.0110109	10.1257	815.812
177		H6N5F2S2,32S2,61	1	93.5			3331.26				1666.13	1666.15	0.0158974	9.54149	1111.09	1111.1	0.0123729	11.1358	833.571
178		H6N5F2S2,31S2,62	1	93.2			3360.28				1680.64	1680.65	0.00913955	5.43813	1120.76	1120.78	0.011601	10.351	840.825
179		H7N6S2,33	1	94.7			3375.26				1688.13				1125.76	1125.77	0.00985206	8.75148	844.571
180		H6N5S2,31S2,63	1	93			3387.29				1694.15				1129.77	1129.78	0.00786802	6.96428	847.577
181		H7N6S2,32S2,61	1	94.4			3404.28				1702.64	1702.66	0.0183082	10.7528	1135.43	1135.44	0.0107802	9.49433	851.825
182		H7N6S2,31S2,62	1	93.6			3433.29				1717.15	1717.16	0.0133504	7.77473	1145.1	1145.11	0.0123083	10.7486	859.079
183		H7N6S2,63	1	93.3			3462.31				1731.66				1154.77	1154.78	0.00663635	5.74688	866.333
184		H7N6S2,63	2	96.6			3462.31				1731.66				1154.77	1154.79	0.0139363	12.0685	866.333	866.341	0.00810826	9.3593
185		H7N6F1S2,33	1	95.8			3521.32				1761.16				1174.45	1174.46	0.0167825	14.2897	881.086
186		H7N6F1S2,32S2,61	1	94.9			3550.34				1775.67	1775.68	0.0120538	6.78833	1184.12	1184.13	0.0137106	11.5787	888.339
187		H7N6F1S2,31S2,62	1	94.6			3579.35				1790.18				1193.79	1193.8	0.00923865	7.73894	895.593
188		H8N7F1S2,32	1	100.8			3596.34				1798.67				1199.45	1199.47	0.0161508	13.4651	899.841
189		H7N6S2,34	1	97.2			3665.37				1833.19	1833.21	0.0186656	10.182	1222.46	1222.48	0.0131518	10.7584	917.099
190		H7N6S2,34	2	97.7			3665.37				1833.19				1222.46	1222.47	0.00995175	8.14074	917.099
191		H7N6S2,33S2,61	1	96.4			3694.39				1847.7				1232.13	1232.14	0.00787985	6.39528	924.353
192		H7N6S2,33S2,61	2	97.4		x	3694.39				1847.7	1847.71	0.0151078	8.17654	1232.13	1232.15	0.0114798	9.31704	924.353	924.366	0.0131159	14.1893
193		H7N6S2,32S2,62	1	96.7			3723.4				1862.21	1862.23	0.0252499	13.5591	1241.81	1241.82	0.0113079	9.10605	931.607	931.616	0.00978696	10.5055
194		H7N6S2,31S2,63	1	95.8			3752.42				1876.71				1251.48	1251.49	0.010136	8.09926	938.86	938.873	0.012258	13.0563
195		H8N7S2,32S2,61	1	99.7			3769.41				1885.21				1257.14	1257.15	0.00904818	7.19742	943.108
196		H8N7S2,31S2,62	1	99.1			3798.43				1899.72				1266.81	1266.82	0.0105763	8.34872	950.362	950.373	0.0107882	11.3517
197		H7N6F1S2,34	1	98.6			3811.43				1906.22				1271.15	1271.16	0.00868215	6.83016	953.613
198		H7N6F1S2,33S2,61	1	97.9			3840.45				1920.73	1920.75	0.0237534	12.3669	1280.82	1280.83	0.0119102	9.29892	960.867	960.875	0.00793869	8.262
199		H7N6F1S2,32S2,62	1	97.1			3869.46				1935.23				1290.49	1290.5	0.0119383	9.251	968.121	968.129	0.00800976	8.27351
200		H7N6F1S2,31S2,63	1	96.4			3898.48				1949.74				1300.16	1300.17	0.00556644	4.28134	975.375	975.386	0.0114808	11.7707
201		H7N6F2S2,33S2,61	1	98.3			3986.51				1993.76				1329.51	1329.52	0.0120406	9.05648	997.382
202		H7N6F2S2,32S2,62	1	97.7			4015.52				2008.26				1339.18	1339.19	0.00796875	5.95047	1004.64
203		H8N7S2,33S2,61	1	102.5			4059.52				2030.26				1353.85	1353.86	0.0112479	8.30809	1015.64	1015.65	0.0103669	10.2073
204		H8N7S2,33S2,61	2	102.6			4059.52				2030.26				1353.85	1353.86	0.0132479	9.78536	1015.64	1015.65	0.0103669	10.2073
205		H8N7S2,32S2,62	1	101.8			4088.54				2044.77				1363.52	1363.53	0.012276	9.00316	1022.89	1022.9	0.00783797	7.66258
206		H8N7S2,31S2,63	1	101			4117.55				2059.28				1373.19	1373.2	0.00840406	6.12011	1030.14	1030.15	0.00620905	6.02736
207		H7N6F3S2,33S2,61	1	98.9			4132.56				2066.79				1378.19	1378.21	0.0153711	11.153	1033.9
208		H8N7F1S2,33S2,61	1	103.2			4205.58				2103.29				1402.53	1402.54	0.00967827	6.90057	1052.15
209		H8N7F1S2,32S2,62	1	102.4			4234.59				2117.8				1412.2	1412.21	0.00830637	5.88185	1059.4
